# Supplementary material for: Decidual Stromal Cell Ferroptosis Associated with Abnormal Iron Metabolism Is Implicated in the Pathogenesis of Recurrent Pregnancy Loss
Source: Int J Mol Sci. 2023 Apr 25;24(9):7836. doi: 10.3390/ijms24097836 (PMC10178458; doi:10.3390/ijms24097836)
Supplement: Supplementary file 1 [file ijms-24-07836-s001.zip]

Archive with 1 entries (1 files):
- ijms-2278469-supplementary.pdf
